# Supplementary material for: Medication Usage Record-Based Predictive Modeling of Neurodevelopmental Abnormality in Infants under One Year: A Prospective Birth Cohort Study
Source: Healthcare (Basel). 2024 Mar 24;12(7):713. doi: 10.3390/healthcare12070713 (PMC11011488; doi:10.3390/healthcare12070713)
Supplement: Supplementary file 1 [file healthcare-12-00713-s001.zip]

Archive with 1 entries (1 files):
- healthcare-2855491-supplementary.pdf
